# Supplementary material for: Housing and Social Environments of African (Loxodonta africana) and Asian (Elephas maximus) Elephants in North American Zoos
Source: PLoS One. 2016 Jul 14;11(7):e0146703. doi: 10.1371/journal.pone.0146703 (PMC4944928; doi:10.1371/journal.pone.0146703)
Supplement: S1 Table — (XLSX) [file pone.0146703.s001.xlsx]

## Sheet: Meehan_Space_Supplemental
														Species						Sex
		Overall				Day				Night				African			Asian			Male			Female
Variable	N	Mean	SEM	Min	Max	Mean	SEM	Min	Max	Mean	SEM	Min	Max	N	Mean	SEM	N	Mean	SEM	N	Mean	SEM	N	Mean	SEM
Total Exhibit Size (m2)	68	7131.89	545.536	718.001	32238.1	-	-	-	-	-	-	-	-	136	10558.3	753.062	114	9043.29	786.665	52	10734.7	1333.4	198	9639.69	593.985
Space Experience Total (m2)	252	2810.59	186.122	118.303	15764.9	3621.4	227.296	109.997	14774.5	2053	184.087	41.3047	19470	135	3654.69	310.77	117	1789.7	123.292	54	3770.39	523.657	198	2521.1	183.985
Space Experience by elephant (m2)	252	1034.6	67.9585	30.5186	9368.61	1277.4	77.862	34.9037	8013.59	814.852	68.6182	22.5011	11224.6	135	1149.63	110.778	117	901.856	69.8909	54	1751.06	245.097	198	839.202	46.6652
Space Experience Indoor (m2)	252	129.497	8.29624	0	799.3	109.3	8.56566	0	907.402	129.302	7.81314	0	677.096	135	119.399	9.39249	117	139.401	12.8856	54	141.296	17.0384	198	125.196	8.81649
Space Experience In/Out Choice (m2)	252	1494.8	160.741	0	14527.7	815.503	112.924	0	12623.7	1487.9	167.253	0	16821.7	135	1775.7	253.393	117	1170.8	182.062	54	2353.3	495.368	198	1260.7	150.317
Space Experience Outdoor (m2)	252	3920.79	225.736	73.4027	18057.4	4135.6	240.823	73.4027	16632.1	2474.6	237.311	0	26676.2	135	4896.29	361.179	117	2729.69	200.754	54	4858.2	612.277	198	3626.39	230.019
